# Supplementary material for: CES1 Increases Hepatic Triacylglycerol Synthesis Through Activation of PPARγ, LXR and SREBP1c
Source: Cells. 2025 Oct 3;14(19):1548. doi: 10.3390/cells14191548 (PMC12524082; doi:10.3390/cells14191548)
Supplement: Supplementary file 1 [file cells-14-01548-s001.zip]

Archive with 1 entries (1 files):
- cells-3840707-supplementary.pdf
